# Supplementary material for: Characterization of Genetically Modified Microorganisms Using Short- and Long-Read Whole-Genome Sequencing Reveals Contaminations of Related Origin in Multiple Commercial Food Enzyme Products
Source: Foods. 2021 Oct 30;10(11):2637. doi: 10.3390/foods10112637 (PMC8624754; doi:10.3390/foods10112637)
Supplement: Supplementary file 1 [file foods-10-02637-s001.zip]

Archive with 1 entries (1 files):
- foods-1433822-supplementary.pdf
